# Supplementary material for: Cumulative Dosage of Intrathecal Chemotherapy Agents Predicts White Matter Integrity in Long-Term Survivors of Acute Lymphoblastic Leukemia: A PETALE Study
Source: Cancers (Basel). 2024 Mar 19;16(6):1208. doi: 10.3390/cancers16061208 (PMC10969288; doi:10.3390/cancers16061208)
Supplement: Supplementary file 1 [file cancers-16-01208-s001.zip]

Archive with 1 entries (1 files):
- cancers-2891428-supplementary.pdf
